# Supplementary material for: Leonurine inhibits cardiomyocyte pyroptosis to attenuate cardiac fibrosis via the TGF-β/Smad2 signalling pathway
Source: PLoS One. 2022 Nov 3;17(11):e0275258. doi: 10.1371/journal.pone.0275258 (PMC9632889; doi:10.1371/journal.pone.0275258)
Supplement: S1 Table — (XLSX) [file pone.0275258.s001.xlsx]

## Sheet: Sheet1
	LVSP (mmHg)
Control	111.3	111.7	126.9	142.8	113.4	119.8	134.5
Model	64.93	57.22	98.78	90.63	89.8	59.44	49.22
Leonurine (25 mg/kg)	93	99.49	93.12	106.3	109.6	112.8	121.7
Leonurine (50 mg/kg)	113.5	121.2	117	119.2	115.1	122.6	125.2
Leonurine (100 mg/kg)	129.4	105.3	126.6	134.5	131.7	116.1	129.4
	LVEDP (mmHg)
Control	36.57	35.11	37.52	30.94	35.26	44.06	35.26
Model	53.96	57.78	67.53	49.29	51.68	76.75	59.5
Leonurine (25 mg/kg)	55.52	53.1	58.31	62.02	60.18	58.62	57.96
Leonurine (50 mg/kg)	47.72	52.61	64.66	53.72	52.8	51.6	53.85
Leonurine (100 mg/kg)	48.84	45.76	46.35	41.45	36.26	31.22	41.65
	-dP/dt max (mmHg/s)
Control	1809	1882	2007	1380	5518	6320	5644
Model	9102	10730	8314	6333	8629	5808	7856
Leonurine (25 mg/kg)	6020	9167	5103	5120	5316	7342	6438
Leonurine (50 mg/kg)	4171	5232	6573	5860	4110	4650	6009
Leonurine (100 mg/kg)	6241	3256	6209	3523	3267	3767	4202
	+dP/dt max (mmHg/s)
Control	2343	2591	2505	1938	3433	3851	4232
Model	6579	7466	5848	3708	3569	4211	4876
Leonurine (25 mg/kg)	5105	6170	5398	4870	5730	5108	5396
Leonurine (50 mg/kg)	4479	5660	5872	5330	4921	5120	5230
Leonurine (100 mg/kg)	3259	3650	3520	3629	1980	4090	3354
