# Supplementary material for: Leonurine inhibits cardiomyocyte pyroptosis to attenuate cardiac fibrosis via the TGF-β/Smad2 signalling pathway
Source: PLoS One. 2022 Nov 3;17(11):e0275258. doi: 10.1371/journal.pone.0275258 (PMC9632889; doi:10.1371/journal.pone.0275258)
Supplement: S2 Table — (XLSX) [file pone.0275258.s002.xlsx]

## Sheet: Sheet1
	OD value of CK at 660nm
	Control OD value						Measure OD value
Control	0.035	0.067	0.087	0.106	0.066	0.057	0.1201	0.1642	0.188	0.19613	0.157373	0.149961
Model	0.041	0.073	0.093	0.112	0.072	0.063	0.173785	0.2024	0.2136	0.2361	0.2005	0.190077
Leonurine (25 mg/kg)	0.075	0.107	0.127	0.146	0.106	0.097	0.1378	0.1683	0.1982	0.2174	0.1723	0.1636
Leonurine (50 mg/kg)	0.061	0.093	0.113	0.132	0.092	0.083	0.1145	0.141585	0.1595	0.1798	0.143	0.132477
Leonurine (100 mg/kg)	0.039	0.071	0.091	0.11	0.07	0.061	0.0807	0.1157	0.1324	0.1495	0.1063	0.10172
	OD value of LDH at 450nm
	Control OD value						Measure OD value
Control	0.221	0.12	0.101	0.121	0.19	0.151	0.830828	0.752041	0.755253	0.753041	0.810934	0.786743
Model	0.218	0.117	0.098	0.118	0.187	0.148	1.15939	1.03617	1.0616	1.05939	1.11728	1.09309
Leonurine (25 mg/kg)	0.225	0.124	0.105	0.125	0.194	0.155	1.00653	0.92774	0.930952	0.92874	0.986634	0.962442
Leonurine (50 mg/kg)	0.205	0.104	0.085	0.105	0.174	0.135	0.992448	0.824811	0.850236	0.862832	0.92813	0.894066
Leonurine (100 mg/kg)	0.195	0.094	0.075	0.095	0.164	0.125	0.844299	0.765512	0.679875	0.736895	0.824405	0.760725
	OD value of IL-1β
	OD 570nm						OD 450nm
Control	0.0449	0.0525	0.0519	0.0585	0.0419	0.0485	0.15152	0.16888	0.1602	0.163312	0.15588	0.16824
Model	0.0524	0.0526	0.0594	0.0586	0.0494	0.0486	0.35292	0.45636	0.40464	0.282248	0.2798	0.200544
Leonurine (25 mg/kg)	0.0468	0.0552	0.0538	0.0612	0.0438	0.0512	0.26604	0.36316	0.3146	0.280968	0.312248	0.250872
Leonurine (50 mg/kg)	0.0504	0.0468	0.0574	0.0528	0.0474	0.0428	0.1992	0.21968	0.20944	0.22428	0.200472	0.203472
Leonurine (100 mg/kg)	0.0535	0.0502	0.0605	0.0562	0.0505	0.0462	0.18872	0.17824	0.18348	0.17572	0.18708	0.1758
	OD value of IL-1β
	OD 570nm			OD 450nm
Control	0.0439	0.0515	0.0499	0.123896	0.130202	0.128678
Model	0.0514	0.0516	0.0574	0.127704	0.131506	0.125744
Leonurine (20 μM)	0.0458	0.0542	0.0518	0.1258	0.130857	0.127211
