# Supplementary material for: Leonurine inhibits cardiomyocyte pyroptosis to attenuate cardiac fibrosis via the TGF-β/Smad2 signalling pathway
Source: PLoS One. 2022 Nov 3;17(11):e0275258. doi: 10.1371/journal.pone.0275258 (PMC9632889; doi:10.1371/journal.pone.0275258)
Supplement: S3 Table — (XLSX) [file pone.0275258.s003.xlsx]

## Sheet: Sheet1
Figure 4	Control	Model	Leonurine (25 mg/kg)	Leonurine (50 mg/kg)	Leonurine (100 mg/kg)
α-SMA/β-actin	0.928888	2.07124	1.51598	0.870343	0.930413
	1.19938	2.40014	1.63283	1.1242	1.1935
	0.871727	2.05588	1.94703	1.11211	0.802306
Figure 4	Control	Model	Leonurine (25 mg/kg)	Leonurine (50 mg/kg)	Leonurine (100 mg/kg)
COL3A1/β-actin	1.03064	3.61482	3.12387	2.41768	1.54122
	0.720568	3.98032	3.54527	2.05203	1.13633
	1.2488	4.30646	3.02923	1.86167	0.863804
Figure 4	Control	Model	Leonurine (25 mg/kg)	Leonurine (50 mg/kg)	Leonurine (100 mg/kg)
FN1/β-actin	0.92658	5.39966	4.6299	2.42961	1.79902
	0.675849	6.32967	4.1275	3.30302	2.50581
	1.39757	5.61618	3.78234	2.51844	2.17726
Figure 5	Control	Model	Leonurine (25 mg/kg)	Leonurine (50 mg/kg)	Leonurine (100 mg/kg)
GSDMD/β-actin	1.04209	1.62091	1.56932	1.42124	1.0451
	0.946995	1.41941	1.46535	1.30835	1.01809
	1.01091	1.64402	1.62639	1.42796	1.01794
Figure 5	Control	Model	Leonurine (25 mg/kg)	Leonurine (50 mg/kg)	Leonurine (100 mg/kg)
Cleaved GSDMD/β-actin	0.802984	2.9613	2.53137	2.60402	1.40687
	1.04411	2.76812	2.87157	2.47177	1.64332
	1.15291	2.89332	2.47101	2.45566	1.66725
Figure 5	Control	Model	Leonurine (25 mg/kg)	Leonurine (50 mg/kg)	Leonurine (100 mg/kg)
Caspase 1/β-actin	1.17236	2.18492	2.03108	1.81536	1.22109
	0.865335	2.16344	1.91131	1.59308	0.956399
	0.962304	2.08786	1.73139	1.88466	1.27865
Figure 5	Control	Model	Leonurine (25 mg/kg)	Leonurine (50 mg/kg)	Leonurine (100 mg/kg)
Cleaved Caspase 1/β-actin	0.974704	2.65462	2.50414	2.3503	1.51946
	1.11308	2.72579	2.59908	2.5596	1.64705
	0.912221	2.64023	2.49639	2.38636	1.52269
Figure 6	Control	Model	Leonurine (20 μM)
α-SMA/β-actin	0.981088	1.54216	1.02044
	0.976408	1.5746	0.960505
	1.00395	1.39939	1.08886
Figure 6	Control	Model	Leonurine (20 μM)
COL3A1/β-actin	0.968916	2.42266	1.51225
	0.870841	2.42371	1.35507
	1.10472	2.68138	1.04381
Figure 6	Control	Model	Leonurine (20 μM)
FN1/β-actin	1.01024	1.85576	1.28669
	1.22435	1.60525	1.32096
	0.968866	2.08582	1.40819
Figure 7	Control	Model	Leonurine (20 μM)
GSDMD/β-actin	0.943154	0.947275	0.825937
	1.03251	0.986667	0.867155
	1.02434	1.02842	0.989118
Figure 7	Control	Model	Leonurine (20 μM)
Cleaved GSDMD/β-actin	1.00928	1.39073	0.996172
	1.0234	1.57474	1.02731
	0.967323	1.30597	1.07766
Figure 7	Control	Model	Leonurine (20 μM)
Caspase 1/β-actin	0.92331	0.756197	0.774159
	1.03921	0.879202	0.895113
	1.03809	0.898939	0.905444
Figure 7	Control	Model	Leonurine (20 μM)
Cleaved Caspase 1/β-actin	0.72982	1.14266	0.956816
	1.01395	1.40462	0.985289
	1.0132	1.41378	1.04821
Figure 9	Control	Model	Leonurine (20 μM)
P-Smad2/Smad2	0.887	6.199	1.17
	1.295	6.335	0.891
	0.814	6.732	1.033
Figure 9	Control	Model	Leonurine (20 μM)
Cleaved Caspase 1/Caspase 1	1.01634	2.67135	1.46597
	1.19192	1.86148	1.58422
	0.791736	2.0146	1.35509
