# Supplementary material for: Leonurine inhibits cardiomyocyte pyroptosis to attenuate cardiac fibrosis via the TGF-β/Smad2 signalling pathway
Source: PLoS One. 2022 Nov 3;17(11):e0275258. doi: 10.1371/journal.pone.0275258 (PMC9632889; doi:10.1371/journal.pone.0275258)
Supplement: S4 Table — (XLSX) [file pone.0275258.s004.xlsx]

## Sheet: Sheet1
	Mean intensity of ROS
Control	24163	23192	19475
Model	44047	43910	39962
Leonurine (20 μM)	19478	20045	22035
